# Supplementary material for: Perceived Social Support and Psychological Stress Among Nursing Students: Evidence from a Cross-Sectional Study
Source: Healthcare (Basel). 2026 Apr 21;14(8):1111. doi: 10.3390/healthcare14081111 (PMC13115577; doi:10.3390/healthcare14081111)
Supplement: Supplementary file 1 [file healthcare-14-01111-s001.zip]

Archive with 1 entries (1 files):
- healthcare-4230749-supplementary.pdf
